# Supplementary material for: Nitrospina-Like Bacteria Are Potential Mercury Methylators in the Mesopelagic Zone in the East China Sea
Source: Front Microbiol. 2020 Jul 3;11:1369. doi: 10.3389/fmicb.2020.01369 (PMC7347909; doi:10.3389/fmicb.2020.01369)
Supplement: Supplementary file 3 [file Data_Sheet_2.FASTA]

>Desulfitobacterium_metallireducens_DSM15288_(EHC09801)
------------------------------------------------------------------------------------------------------------------------------------------------------------------------------MRNT-----YLKNVSTLKIES--------------DK-CIGCGRCLEVCPH--------HVFILSER------------------------KSVIIDKDHCMECG----ACVRNCPVNALEVKP--G---------VGCASAIIKGWLTGTEPSCDCSEG----------------------------------GCC-----------------------------------------------
>Desulfosporosinus_acidiphilus_SJ4_(AFM40624)
------------------------------------------------------------------------------------------------------------------------------------------------------------------------------MKNR-----YLKNVSTLKMEP--------------EK-CTGCGKCLEVCPH--------NVFVMTNG------------------------KSVITEKDNCIECG----ACVKNCPFNALEVKP--G---------VGCASAIIKGWLTGTEPSCDCS----------------------------------DGSCC-----------------------------------------------
>Desulfitobacterium_dehalogenans_ATCC51507_(AFM01082)
------------------------------------------------------------------------------------------------------------------------------------------------------------------------------MKNQ-----YLRNVSTLKLEQ--------------SL-CTGCGKCIEVCSH--------QVFAIVNS------------------------KCSVVNKDGCIECG----ACVKNCPFLALEVKP--G---------VGCASAIIKGWLTGTEPSCDCSSD--------------------------------SGSCC-----------------------------------------------
>Desulfosporosinus_youngiae_DSM17734_(EHQ91194)
------------------------------------------------------------------------------------------------------------------------------------------------------------------------------MKNR-----YLKNVATLKINS--------------DL-CTGCGRCLEVCPH--------NVFLLKDK------------------------KSVIVDKDQCMECG----ACVKNCPFDALEVKP--G---------VGCAFAVIMGWLTGTEPSCDCSSGSG------------------------------GS-CC-----------------------------------------------
>Ethanoligenens_harbinense_YUAN3_(ADU26529)
-----------------------------------------------------------------------------------------------------------------------------------------------------------------------------MMKHR-----YLQDVVTLKLDA--------------DK-CTGCGMCVNVCPH--------SVFELDDG------------------------KAKIIDINSCMECG----ACAKNCAFSAITVSP--G---------VGCAAAIIKGMLTGSKPSCDCSSD---------------------------------GNCC-----------------------------------------------
>Dethiobacter_alkaliphilus_AHT1_(EEG75984)
------------------------------------------------------------------------------------------------------------------------------------------------------------------------------MGLT-----YLKNVTTLKLDT--------------DK-CSGCRLCTEVCPH--------QVFAMENK------------------------KSRIANKEACMECG----ACARNCPTEAITVHS--G---------VG----------------------------------------------------------------------------------------------------------
>Desulfococcus_multivorans_DSM2059_(EPR42566)
-----------------------------------------------------------------------------------------------------------------------------------------------------------------------------MKDFR-----YIGGVATLELDT--------------GR-CVGCGMCETVCPH--------RIFTVREK------------------------QAVIRDIDACMECG----ACARNCPTKAIAVTP--G---------VGCAAYIISTWIHRIKG------------------------------------S-AGTRCC-----------------------------------------------
>Desulfobulbus_propionicus_DSM2032_(ADW16619)
-----------------------------------------------------------------------------------------------------------------------------------------------------------------------------MHGYR-----YIDDTATLEVDF--------------DR-CIGCGNCTVVCPH--------RIFALEGE------------------------KLKVGDRDLCMECG----ACARNCPVQALTVTP--G---------VGCAVAILAAWINRLL-----------------------------------GRK-LLSGCC-----------------------------------------------
>Desulfonatronospira_thiodismutans_ASO31_(EFI33705)
---------------------------------------------------------------------------------------------------------------------------------------------------------------------------------------MSTPGKVVRLEA--------------GLILPDSARKQAVKPWSAP----WKGRRVARR-----------------------MLVTSLKRSGAFKRGVSSNHLPEVCRFKLLQIMTLPG---------RRYAEDPAMNCRRRRQGNGPDLEPGPL---------------------------------------------------------------------------------
>Desulfomicrobium_baculatum_DSM4028_(ACU88502)
-----------------------------------------------------------------------------------------------------------------------------------------------------------------------------MKIFR-----HLKNVATLAYEE--------------DK-CVGCGICATVCPH--------RIFAVRNG------------------------KAHVLDREACMECG----ACALNCPTAAITVTP--G---------VGCAQYIIQTWLPGK----------------------------------------RGTSCC-----------------------------------------------
>Desulfovibrio_africanus_str._Walvis_Bay_(EGJ48475)
-----------------------------------------------------------------------------------------------------------------------------------------------------------------------------MQELR-----YLSGVASLELNR--------------DK-CAGCGMCTVVCPH--------RVFEFREG------------------------KAEAVDRDACMECG----ACALNCPTGAISVSP--G---------VGCAQAIIKGWLTGGPANCD-------------------------------CG----SDCC-----------------------------------------------
>Desulfovibrio_sp._X2_(EPR42827)
-----------------------------------------------------------------------------------------------------------------------------------------------------------------------------MREFR-----HFENVTTLALDR--------------AA-CVGCGACVAVCPH--------AVLALDETG-----------------------KARLADPGGCMECG----ACATNCAAAAITVRP--G---------VGCAQAILNGWLSRLPFL-R-------------------------------RLS-GADSCCS----------------------------------------------
>Desulfovibrio_desulfuricans_ND132_(EGB14270)
-----------------------------------------------------------------------------------------------------------------------------------------------------------------------------MKDFR-----YIDGVSSLALDT--------------DK-CVGCGSCVDVCPH--------RILAVRER------------------------KTTILDFDACMECG----ACARNCPVEAITVTP--G---------TGCAAYLVSVWLHRLTGR-----------------------------------K-IDAACC-----------------------------------------------
>Desulfovibrio_alkalitolerans_DSM16529_(EPR31438)
-----------------------------------------------------------------------------------------------------------------------------------------------------------------------------MRDFR-----HLENIVTLDYDR--------------EK-CIGCGACPTVCPH--------EVFALRGD------------------------KAELVDHGGCMECG----ACALNCPSGAITVRP--G---------VGCAQAILYGWLSRVPLL-R-------------------------------RVV-APDACCS----------------------------------------------
>Pseudodesulfovibrio_aespoeensis_Aspo2_(ADU63659)
-----------------------------------------------------------------------------------------------------------------------------------------------------------------------------MTEYR-----YINGVATLKLDQ--------------DA-CVGCGMCATVCPH--------RVFAVSER------------------------KAGIVDFDACMECG----ACARNCPASAIAVRP--G---------VGCASYIMAVWLARLTGN-----------------------------------K-VKTTCC-----------------------------------------------
>Geobacter_sulfurreducens_PCA_(AAR34815)
-----------------------------------------------------------------------------------------------------------------------------------------------------------------------------MIGFQ-----YLANVATLEFIG--------------EK-CVGCGMCVEVCPH--------QVFRLEGS------------------------KAEVVARDDCMECG----ACAVNCPASAIRVDA--G---------VGCASGMINEWLAGVVG------------------------------------S-RGGRCC-----------------------------------------------
>Geobacter_metallireducens_GS15_(ABB31477)
-----------------------------------------------------------------------------------------------------------------------------------------------------------------------------MKGFS-----YLTNVASLELNR--------------EA-CIGCGMCVAVCPH--------GVFALQGN------------------------KAEMQDFDACMECG----ACAVNCPVGAIEVDS--G---------VGCASGMINEWLASIGARK----------------------------------T-RGGGCC-----------------------------------------------
>Geobacter_bemidjiensis_Bem_(ACH38203)
-----------------------------------------------------------------------------------------------------------------------------------------------------------------------------MKGFR-----YLEGVATLELNR--------------EL-CVGCGRCIEVCPH--------QVFQLEEK------------------------RALLADRDACMECG----ACALNCPAAAINVDA--G---------VGCASGLINEWLREKRIPG----------------------------------F-TGSGCCG----------------------------------------------
>Geobacter_daltonii_FRC32_(ACM20835)
-----------------------------------------------------------------------------------------------------------------------------------------------------------------------------MKGFR-----YLQNATTLELNE--------------SA-CIGCGRCLEVCPH--------QVFTLADK------------------------RARMADRDTCMECG----ACQRNCPADAIRVDA--G---------VGCASGIINEWLKDHNIR-----------------------------------L-GGSGCC-----------------------------------------------
>Methanomethylovorans_hollandica_DSM15978_(AGB48886)
-----------------------------------------------------------------------------------------------------------------------------------------------------------------------------MFNS--------YIENTLQYYP--------------EK-CINCLRCTHVCPH--------EVFGEGKGH------------------------VELMRPAACMECG----ACARNCPVQAIEVQS--G---------VGCAWAMIGAALRGKDMDSS--ECCCGG---------------------------EDGSCC-----------------------------------------------
>Methanospirillum_hungatei_JF1_(ABD40625)
-----------------------------------------------------------------------------------------------------------------------------------------------------------------------------MFHS--------YLDNSLKFYK--------------NR-CINCKRCTEVCPH--------GVFSAGKSH------------------------VNLVYQVRCMECG----ACALNCPVQAIEVES--G---------VGCAWAMISAALRGRDMDSG--ECSCGG---------------------------DAGSCCGMK--------------------------------------------
>Acetonema_longum_DSM6540_(EGO62460)
---------------------------------------------------------------------------------------------------------------------------------------------------------------------------MIRHK-------YLKNVVTLVLNA--------------DK-CIGCGMCLNVCPH--------NVFGLNSG------------------------KAWISDRDRCMECG----ACAQNCPVEALAVKV--G---------VGCAAAIIQGKLKGT-APCCGGAEG------------------------------NKSSCCG----------------------------------------------
>Syntrophus_aciditrophicus_SB_(ABC78805)
---------------------------------------------------------------------------------------------------------------------------------------------------------------------------------------MYHHEAAWRSSL-----------------LPPAGLFNRTSGL--------ELVNADGD------------------------PRRTTLPPACSIWKR---TDSGKTLIGKFLLLFK-----------KEFPHNKLKIGLNVREE-------------------------------------------------------------------------------------------
>Acetivibrio_cellulolyticus_DSM1870_(2510774675)
------------------------------------------------------------------------------------------------------------------------------------------------------------------------------MKHR-----YLKNVVSLKLNT--------------DK-CKGCGRCAEVCPH--------RVFDLKNS------------------------KAVIMDKDSCMECS----ACARNCPFGAIEVKT--G---------VGCAAAVITGWLTGTEPSCGCADDNN------------------------------SGGCC-----------------------------------------------
>Ruminiclostridium_cellobioparum_subsp._CT1112_(EMS71510)
------------------------------------------------------------------------------------------------------------------------------------------------------------------------------MRHR-----YLKNVATLKLDE--------------EK-CKGCGKCIEVCPH--------KVFALRAD------------------------KAEIMDRDGCMECG----ACAGNCPFGALEVKP--G---------VGCAAAIIMGWLTGSEPSCDCSSGDS------------------------------SSGCC-----------------------------------------------
>Bacteria_ferrireducans_S3R1_(2517272093)
-----------------------------------------------------------------------------------------------------------------------------------------------------------------------------MEGFR-----YLDGVATLELHA--------------DR-CVGCGLCETVCPH--------GVLAVSDG------------------------KARITDRDACMECG----ACARNCPVEALSVSA--G---------VGCAGAIIKSWLTGAPPTCG-------------------------------CEG---GGGC-----------------------------------------------
>Dehalobacter_restrictus_DSM9455_(2510121321)
------------------------------------------------------------------------------------------------------------------------------------------------------------------------------MKHR-----YLKNVSTLTLKT--------------EK-CTGCGRCLEVCPH--------QVLGLKCK------------------------KAEILDIDLCMECG----ACARNCPFEAIDVKS--G---------VGCASAVITGWLTGTEPSCDCSGGS-------------------------------SGGCC-----------------------------------------------
>Dehalobacter_sp._11DCA_(2520954801)
------------------------------------------------------------------------------------------------------------------------------------------------------------------------------MKHR-----YLKNVSTLTLKY--------------EK-CTGCGRCLEVCPH--------QVLGLKCK------------------------KAEILDIDLCMECG----ACARNCPFNAIDVKS--G---------VGCASAVITGWLTGTEPSCDCSGGN-------------------------------SGGCC-----------------------------------------------
>Dehalobacter_sp._CF_(2520069245)
------------------------------------------------------------------------------------------------------------------------------------------------------------------------------MKHR-----YLKNVSTLTLKY--------------EK-CTGCGRCLEVCPH--------QVLGLKCK------------------------KAEILDIDLCMECG----ACARNCPFNAIDVKS--G---------VGCASAVITGWLTGTEPSCDCSGGN-------------------------------SGGCC-----------------------------------------------
>Dehalococcoides_mccartyi_DCMB5_(AGG05960)
-----------------------------------------------------------------------------------------------------------------------------------------------------------------------------MLR-------YLENVVTLRLNT--------------EA-CNGCGMCAIVCSH--------GVFGIEDR------------------------KAVIIDQDACIECG----ACAINCQVNAIRVQT--G---------AGCATGVLLGALGKG-CECSGGCGVSPVVTVSNQTD-CCGSS------PEKPKAGDGTTCCGS---------------------------------------------
>delta_proteobacterium_MLMS1_(639154018)
--------------------------------------------------------------------------------------------------------------------------------------------------------------------------MKKPVELR-----YLAGVGTLEFFP--------------EI-CVGCGTCLEVCPH--------AVFVP--DPAAQG------------------NKVRLREADACMECG----ACMHNCPVGAIQVEI--G---------VGCAQAIFR---------------------------------------------GAGESCC-----------------------------------------------
>delta_proteobacterium_NaphS2_(EFK05860)
-----------------------------------------------------------------------------------------------------------------------------------------------------------------------------MEKFT-----YLRDVVTLALDQ--------------EK-CVGCGMCLMVCPQ--------EVLSMNNG------------------------SAGILNRDRCMECG----ACARNCPTEAITVKV--G---------VGCAAALINAALGRDGSSCCCVIET------------------------ENSGTFA-SGNPG---CC-----------------------------------------
>Desulfitobacterium_dichloroeliminans_(AGA68306)
------------------------------------------------------------------------------------------------------------------------------------------------------------------------------MKSQ-----YLKNVATLKLEQ--------------SR-CTGCGKCFEVCPH--------QVFAIMNS------------------------KATIVEKDRCIECG----ACVKNCPFHALEVKP--G---------VGCASAIIKGWLTGTEPSCDCSPD--------------------------------SGGCC-----------------------------------------------
>Desulfitobacterium_sp._DSM10344_(2512921980)
------------------------------------------------------------------------------------------------------------------------------------------------------------------------------MKNQ-----YLRNVSTLKLEQ--------------SL-CTGCGKCIEVCSH--------QVFAIVNS------------------------KCSVVNKDGCIECG----ACVKNCPFLALEVKP--G---------VGCASAIIKGWLTGTEPSCDCSSD--------------------------------SGSCC-----------------------------------------------
>Desulfobulbus_japonicus_DSM18378_(2525725205)
-----------------------------------------------------------------------------------------------------------------------------------------------------------------------------MQTMR-----YIDNTTTLKLNV--------------DV-CVGCGNCILVCPH--------RVFEIKQK------------------------KATICDLNACMECG----ACANNCPVDAISVNP--G---------VGCVEAYINRWLGRLFKDR------------------------------------GRSSCC-----------------------------------------------
>Desulfobulbus_mediterraneus_DSM13871_(2523916683)
-----------------------------------------------------------------------------------------------------------------------------------------------------------------------------VQAFR-----YIDGTVTLRLDR--------------QD-CIGCGRCSLVCPH--------RILRLEGN------------------------RAVIVDRDRCMECG----ACQTNCPTRAITVSP--G---------VGCAAHIISQWLNTLL-----------------------------------GRQ-VFKGCCE----------------------------------------------
>Desulfomonile_tiedjei_DSM6799_(AFM23740)
-----------------------------------------------------------------------------------------------------------------------------------------------------------------------------MRKLV-----YLHDVVTLNLDE--------------TR-CSGCGMCLQVCPH--------GVLAKHNG------------------------SVEIVNRDACMECG----ACAKNCPTAALSVKT--G---------VGCATAVINYALGRNSSSCCCVIEPD----------------------AENSNQAP-TQSSG---CC-----------------------------------------
>Desulfonatronum_lacustre_Z7951_DSM10312_(2516164328)
-----------------------------------------------------------------------------------------------------------------------------------------------------------------------------MKQFR-----HLQNVATLAYDQ--------------EK-CVGCGLCVAVCPH--------RVFTLKND------------------------KAHVQDREACMECG----ACALNCPTEAMSVTP--G---------VGCAAYIIQTWLPKS----------------------------------------SAPQCC-----------------------------------------------
>Desulfospira_joergensenii_DSM10085_(2523531013)
-----------------------------------------------------------------------------------------------------------------------------------------------------------------------------MKNLR-----YLDDVSSLVLDR--------------DL-CIGCGLCTQVCPQ--------EVFEMEEN------------------------KASIVDFNACMECG----ACVNNCPSGALQVSP--G---------VG----------------------------------------------------------------------------------------------------------
>Desulfosporosinus_orientis_DSM765_(AET68200)
------------------------------------------------------------------------------------------------------------------------------------------------------------------------------MKHK-----YLKNVSTLKMES--------------DK-CTGCGKCLEVCPH--------HVFVMREG------------------------KSIIADKDSCIECG----ACVKNCPFKALEVNP--G---------VGCAAAIIKGWLTGTEPSCDCS----------------------------------DGSCC-----------------------------------------------
>Desulfosporosinus_sp._(EGW36301)
------------------------------------------------------------------------------------------------------------------------------------------------------------------------------MTNR-----YLKDVATLKLKS--------------DQ-CTGCGRCLEVCPH--------NVFLIEDR------------------------KSVIADKDRCMECG----ACVKNCPFNALEVKP--G---------VGCAFAIIMGWLTGTEPSCDCSGGSG------------------------------GGGCC-----------------------------------------------
>Desulfotignum_balticum_DSM7044_(2526265152)
-----------------------------------------------------------------------------------------------------------------------------------------------------------------------------MQDFR-----YLEDVATLVLDE--------------QK-CIGCGLCTEVCPH--------AVFEIQEK------------------------KAQIVDFNACMECG----ACVSNCPADAISVSP--G---------VG----------------------------------------------------------------------------------------------------------
>Desulfotignum_phosphitoxidans_DSM13687_(EMS78347)
-----------------------------------------------------------------------------------------------------------------------------------------------------------------------------MQDFR-----YLEDVATLVLDD--------------QK-CIGCGLCTEVCPH--------AVFEIQRK------------------------KARIVDFNACMECG----ACVSNCPADAISVSP--G---------VG----------------------------------------------------------------------------------------------------------
>Desulfovibrio_africanus_(EMG37849)
-----------------------------------------------------------------------------------------------------------------------------------------------------------------------------MQELR-----YLSGVASLELNR--------------DK-CAGCGMCTVVCPH--------RVFEFREG------------------------KAEAVDRDACMECG----ACALNCPTGAISVSP--G---------VGCAQAIIKGWLTGGPANCD-------------------------------CG----DGCC-----------------------------------------------
>Desulfovibrio_inopinatus_DSM10711_(2525213937)
-----------------------------------------------------------------------------------------------------------------------------------------------------------------------------MNDFR-----YLDNVSTLVLDP--------------AA-CVGCGMCEIVCPH--------GVLRVEDR------------------------MAVIVDHDACMECG----ACALNCPTHALTVTP--G---------VGCASYLIQTWFK--KDN-----------------------------------S-KGTACC-----------------------------------------------
>Desulfovibrio_longus_DSM6739_(2523631745)
-----------------------------------------------------------------------------------------------------------------------------------------------------------------------------MKTFR-----YLEGVVTLALDP--------------ER-CIGCGACGTVCPH--------GVLRLEGEPR----------------------RAHIADRDGCIECG----ACAVNCPTSAVSVTP--G---------VGCAALILASWL---------------------------------------GRR--AKGCC-----------------------------------------------
>Desulfovibrio_oxyclinae_DSM11498_(2515862844)
-----------------------------------------------------------------------------------------------------------------------------------------------------------------------------MKDFR-----YLEGMATLSLDT--------------QK-CVGCGMCLAVCPH--------EVFRLEDG------------------------KVVLADHGACMECG----ACALNCPVDAVSVTP--G---------VGCASLIIKRWL---------------------------------------GIR-SSGGCC-----------------------------------------------
>Desulfovibrio_putealis_DSM16056_(2523324480)
-----------------------------------------------------------------------------------------------------------------------------------------------------------------------------MKEMR-----YIDGVATLELDR--------------DA-CTGCGTCREVCPH--------GVFGHGTG------------------------IAAIEDLDACMECG----ACALNCREGAITVSQ--G---------VGCARAIIHGWLTGGPPSCD-------------------------------CGGDGGSTCC-----------------------------------------------
>Geobacter_metallireducens_RCH3_(EHP88435)
-----------------------------------------------------------------------------------------------------------------------------------------------------------------------------MKGFS-----YLTNVASLELNR--------------EA-CIGCGMCVAVCPH--------GVFALQGN------------------------KAEMQDFDACMECG----ACAVNCPVGAIEVDS--G---------VGCASGMINEWLASIGARK----------------------------------T-RGGGCC-----------------------------------------------
>Geobacter_sp._M18_(ADW12507)
-----------------------------------------------------------------------------------------------------------------------------------------------------------------------------MKGFR-----YLEGVATLELER--------------SL-CVGCGRCTEVCPH--------QVFRIEQK------------------------KAVLADRDACMECG----ACALNCPAAALKVDA--G---------VGCASGMINEWLREKKFPG----------------------------------F-GGAGGCG----------------------------------------------
>Geobacter_sp._M21_(ACT19118)
-----------------------------------------------------------------------------------------------------------------------------------------------------------------------------MKGFR-----YLEGVATLELNR--------------EL-CVGCGRCIEVCPH--------QVFQLEGK------------------------RAIVADRDACMECG----ACALNCPAAALNVDA--G---------VGCASGLINEWLREKRIPG----------------------------------F-GGSGCCG----------------------------------------------
>Geobacter_sulfurreducens_KN400_(ADI84280)
-----------------------------------------------------------------------------------------------------------------------------------------------------------------------------MIGFQ-----YLANVATLEFIG--------------EK-CVGCGMCVEVCPH--------QVFRLEGS------------------------KAEVVARDDCMECG----ACAVNCPASAIRVDA--G---------VGCASGMINEWLAGVVG------------------------------------S-RGGRCC-----------------------------------------------
>Geobacter_uraniireducens_Rf4_(ABQ24696)
-----------------------------------------------------------------------------------------------------------------------------------------------------------------------------MKDFR-----YLRNVATLELRE--------------SA-CIGCGRCVEVCPH--------KVFSLAEK------------------------RSRIVDFDGCMECG----ACAKNCPTAAIKVDA--G---------VGCASGLITEWLRERNIR-----------------------------------G-VGGGCCS----------------------------------------------
>Geopsychrobacter_electrodiphilus_DSM16401_(2522771243)
-----------------------------------------------------------------------------------------------------------------------------------------------------------------------------MAHQK-----YLKNVVTLKLEQ--------------EK-CVGCGLCAIVCPR--------AVFKIEDD------------------------LAWITALDNCMECG----ACVGNCPVGAITVHA--G---------VGCASAIIHSWLTGDEPSCD-------------------------------CGG---GGNC-----------------------------------------------
>Methanocella_arvoryzae_MRE50_(CAJ37436)
-----------------------------------------------------------------------------------------------------------------------------------------------------------------------------MFNS--------YTDNTLEYYP--------------DK-CVGCGMCWNVCPH--------AVFGQEERKSTNLLMKAKT-------------VAKLERKEACMECG----ACQLNCPSGAIKVQS--G---------VGCAAAMIRAALTGGPEVCGD-GGCCGSST------------------------TEQSCGCGEKK-------------------------------------------
>Methanocella_paludicola_SANAE_(BAI60789)
-----------------------------------------------------------------------------------------------------------------------------------------------------------------------------MFNS--------YKVNTLKFDP--------------EE-CTGCGMCTKVCPH--------AVFAYQDKK------------------------VVLANKEACMECG----ACFLNCPTTAIEVES--G---------VGCAAAMIKAALTGGPETCD-----CGCDE------------------------TDKPPGCC----------------------------------------------
>Methanocorpusculum_bavaricum_DSM4179_(2525334639)
-----------------------------------------------------------------------------------------------------------------------------------------------------------------------------MFDS--------YTETSLSFDP--------------AL-CINCGRCTQVCPH--------AVFTAGRTR------------------------VILDRPSACMECG----ACALNCPVRAITVQS--G---------VGCAWGMIGAALRGKDMDT---ESCCG----------------------------EGSSCCGSSAPKQKAAVCDCGKKER----------------------------
>Methanofollis_liminatans_DSM4140_(EJG07629)
-----------------------------------------------------------------------------------------------------------------------------------------------------------------------------MFYS--------YGENTLRYHP--------------ER-CFNCRRCIEVCPH--------GVFAAGDRR------------------------VACVSPERCMECG----ACARNCPVQAIEVES--G---------VGCAWAMIGAALRGKDMDSG--VCGCG-----------------------------DGSCCGGGQEEPSCCGER----------------------------------
>Methanolobus_psychrophilus_R15_(AFV22797)
-----------------------------------------------------------------------------------------------------------------------------------------------------------------------------MFDS--------YLENTLLYYP--------------QK-CINCLRCTQVCPH--------GVFAEGKEH------------------------AELMQPAACMECG----ACVRNCPVQAIEVQS--G---------VGCAWAMISAALRGKGMDSG--ECGCGG---------------------------EQMSCCGGGAKESFSNREEMSTPED----------------------------
>Methanomassiliicoccus_luminyensis_B10_(2518907383)
----------------------------------------------------------------------------------------------------------------------------------------------------------------------------MVFVEDIVQ----NSLNTLRYLP--------------GR-CVNCGRCSEVCPH--------GVFEAGEKR------------------------ARLAAPERCMECG----GCQMNCPAGAIGVES--G---------VGCAAAMIKAALTGK-EATCGPDCCR----------------------------------------------------------------------------------
>Methanoregula_boonei_6A8_(ABS54940)
-----------------------------------------------------------------------------------------------------------------------------------------------------------------------------MPDS--------YAENTLRFYA--------------EK-CINCRRCTEVCPH--------GVFAEGEKT------------------------AVLGNPRACMECG----ACAKNCPVQAISVQS--G---------VGCASAMIRAALKGKDMDGA--ECSCGGP--------------------------GASSCCGGEACEEGCRTDSQEKAV-----------------------------
>Methanoregula_formicica_SMSP_(AGB02007)
-----------------------------------------------------------------------------------------------------------------------------------------------------------------------------MFNS--------YTETSLELHA--------------DR-CINCKRCMQVCPH--------AVFTEGREH------------------------VILSRPAACMECG----ACAKNCPVQAIEVQS--G---------VGCAWAMIGAALRGKDMDT---ECSCGG---------------------------EDGSCCGNSST------------------------------------------
>Methanosphaerula_palustris_E19c_(ACL16383)
----------------------------------------------------------------------------------------------------------------------------------------------------------------------------MIFDS--------YSENTLAYDS--------------EQ-CVNCGACSTVCPH--------RVFTPGKKA------------------------AILTTPAACMECG----ACQVNCPTGAITVES--G---------VGCASALIRVALTGKGEETC--DCCSEREL------------------------ADERSYCEGGCSETGCR-------------------------------------
>Syntrophorhabdus_aromaticivorans_(2509867055)
-----------------------------------------------------------------------------------------------------------------------------------------------------------------------------MQSMV-----YLKDVVTLAHKP--------------EM-CNGCGICLTVCPR--------RVLRRSNG------------------------KVEVAQRDACIECG----ACQRNCPQGAVTVRT--G---------VGCASALINQMLGRKKACCVA---------------------------DDAPGKTIASNTAR----------------------------------------------
>Syntrophobotulus_glycolicus_DSM8271_(ADY56638)
------------------------------------------------------------------------------------------------------------------------------------------------------------------------------MKHR-----YLKNVATLNLLV--------------EK-CVGCERCTEVCPH--------GVFGIADK------------------------RAKLKDRDSCMECG----ACAMNCPVNAISVEA--S---------VGCAAAIIRGWFTGSEPSCDCSGS---------------------------------GDCC-----------------------------------------------
>Nitrospina_HgcB_(fig|1131269.3)
----------------------------------------------------------------------------------------------------------------------------MIVKTFD---GVKNLLIGLGVTFKNLFSTPVTFSYPE---------VKRIMPER------FRGRHFLNRDENGL-----------EK-CIGCSLCSINCPVNCI-----HVVSAENDPDHP------------VSPGERYAETYEINLLRCIYCG----YCEEACPVDAVVLREH-----------YELADYDRDTYIATKSDLLVYPEPNEFKVN-----------------------ILGNTKRV-----------------------------------------------
>Unclassified_Aminicenantes_OP8_Bin144_Ga0207195
---------------------------------------------------------------------------------------------------------------------------------------------------------------------------MNMHKNY-----YLKNVVTLQLNG--------------EK-CIGCGMCTIVCPH--------GVFEVANG------------------------KARIIDLEACMECG----ACAKNCPPEAISVHS--G---------VGCAQAVIQGALRGK-APCCGPSD-------------------------------GKSGCCG----------------------------------------------
>Unclassified_PVC_group_bacterium_Bin55r1_Ga0224692
------------------------------------------------------------------------------------------------------------------------------------------------------------------------------MK-------HLKNVATLKLDV--------------EE-CIGCGQCLEVCPH--------EVFALAES------------------------KASIVDLDACMECG----ACAKNCPVEALSVKT--G---------VGCASGILNGLLNGS-GECCC----------------------------------DKGGCCG----------------------------------------------
>Bacteroides_sp_SM1_62_KPL23094
-----------------------------------------------------------------------------------------------------------------------------------------------------------------------------MLDAYQE--------NTLVFKR--------------EL-CNGCQMCCIVCPH--------GVFAPNGKV------------------------VQIVNRSLCMECG----ACQQNCPDHAISVES--G---------VGCATAMFMSALKGKNEAAC----SCG---------------------------------------------------------------------------------
>Bacteroides_sp_SM23_62_KPL16087
-----------------------------------------------------------------------------------------------------------------------------------------------------------------------------MLDAYQE--------NTLVFKR--------------EL-CNGCQMCCIVCPH--------GVFAPNGKV------------------------VQIVNRSLCMECG----ACQQNCPAHAISVES--G---------VGCATAMFMSALKGKNEAAC----SCG---------------------------------------------------------------------------------
>Bacteroidetes_bacterium_GWA2_32_17_OFX28371
------------------------------------------------------------------------------------------------------------------------------------------------------------------------------MGLT-----YLKNVSTLELNV--------------NK-CTGCLMCVFVCPH--------NVFKITNK------------------------KSQIINKDFCMECG----ACQRNCPENAIKVTT--G---------VGCAGGIILGYIKGTAPDCGC--D-------------------------------GSSECC-----------------------------------------------
>Bacteroidetes_bacterium_GWF2_35_48_OFY38354
------------------------------------------------------------------------------------------------------------------------------------------------------------------------------MEHR-----YLKNVVTLKLDV--------------EK-CNGCKMCMIVCPH--------NVFIVEER------------------------KAIILNKDLCMECG----ACAKNCAQEAISVKP--G---------VGCAAGILMGMLKGTEPTCDCTSD-------------------------------SGSSCC-----------------------------------------------
>Bacteroidetes_bacterium_HGW_Bacteroidetes_21_PKP19919
-----------------------------------------------------------------------------------------------------------------------------------------------------------------------------MFGMT-----YLKNVVTLELDT--------------EK-CSGCKMCTIVCPH--------NVFVVQDR------------------------KAKMINRDLCMECG----ACSINCPEGAITVRP--G---------VGCAGGIMQGALKGTPPTC-----------------------------------------------------------------------------------------
>Bacteroidetes_cellulosolvens_DSM2933_WP036935625
------------------------------------------------------------------------------------------------------------------------------------------------------------------------------MKNR-----YLKNVSTLKLKT--------------DK-CTGCGRCLEVCPH--------EVFELENG------------------------KSHIIDRDACMECG----ACAKNCPFNAIDVKP--G---------VGCAYAIIMGWLTGTEPSCDCSGGS-------------------------------SSGCC-----------------------------------------------
>Cand_division_OP9_SCGC_AAA255_N14_2265072414
-----------------------------------------------------------------------------------------------------------------------------------------------------------------------------MLTKLLKKKVQRKAINTLKYKP--------------EL-CINCGMCSTVCPH--------GVFTPGKDT------------------------AKIVKFEACMECG----ACQLNCSMNAITVES--G---------VGCATAMILSALKLRKTESCG--ESC----------------------------------------------------------------------------------
>Chrysiogenes_arsenatis_TFH42420
---------------------------------------------------------------------------------------------------------------------------------------------------------------------------------------------MIAFDH--------------SK-CVGCGVCQRVCPR--------GVIFFVDA------------------------KAQVTDFESCLECG----ACQNNCVFGAITLEK--G---------TGCLVAVLREDILKTVPKGSGCCGGP-----------------------------QSKRCC-----------------------------------------------
>Elusimicrobia_bacterium_RIFOXYA2_FULL_40_6_OGS20980
------------------------------------------------------------------------------------------------------------------------------------------------------------------------------MKHN-----YLKNVTTLKLDA--------------EK-CNGCAKCIEVCPH--------EVFEMKNK------------------------KSFIKDKDACMECG----ACAKNCPEKALEVDA--G---------VGCAAAIILGALTGGKPTCGCGSD---------------------------------SGCCG----------------------------------------------
>Elusimicrobia_bacterium_RIFOXYA2_FULL_47_53_OGS16463
------------------------------------------------------------------------------------------------------------------------------------------------------------------------------MK-------YLKNVATLKYNE--------------AK-CTGCGRCAEVCPH--------RIFKVREK------------------------KAVLTDRDLCIECG----ACMMNCPAEAIDVEV--G---------VGCAAAVIGAMLGKSKTACCG---------------------------------------------------------------------------------------
>Nitrospira_bacterium_SG8_3_2_KPK34758
-----------------------------------------------------------------------------------------------------------------------------------------------------------------------------MQNFR-----YLENVTTLELDI--------------EK-CIGCGMCEIVCPH--------TVFKVEKP------------------------KAAIADRDACMECG----ACATNCPVAAINVTP--G---------VGCASYIIQTWIKGKD---------------------------------------AVIECC-----------------------------------------------
>Nitrospira_bacterium_SG8_3_2_KPK25307
-----------------------------------------------------------------------------------------------------------------------------------------------------------------------------MGELI-----YLKNVVTLELDR--------------EK-CIGCSMCLIVCPH--------AVFGMNNG------------------------YAGIENRDACMECG----ACARNCPTGAVTVHA--G---------VGCATAVINAALGRDGSSYCCMVESQ----------------------DTSAEKLSMTEGSGRSTCC-----------------------------------------
>Nitrospira_bacterium_SG8_3_2_TES87342
----------------------------------------------------------------------------------------------------------------------------------------------------------------------------MGVVMK-----YLAGVTTLQFDS--------------GR-CTGCGMCAEVCPH--------GVFIISDR------------------------VAHITDKDKCMECG----ACETNCAFEAITVAS--G---------VGCASAIINGMITGGEPSCGCNSG-D------------------------------GA-CC-----------------------------------------------
>Nitrospira_bacterium_SG8_3_2_TES56119
--------------------------------------------------------------------------------------------------------------------------------------------------------------------------------MK-----YLSNVSTLEFYA--------------EK-CTGCGMCINVCPH--------DVFEIRAG------------------------KADITDKDKCMECG----ACVTNCAFGALNVQR--G---------VGCANALINSMIKGGEPSCGCSKE-S------------------------------SS-CC-----------------------------------------------
>Nitrospirae_bacterium_GWC2_56_14_OGW38355
--------------------------------------------------------------------------------------------------------------------------------------------------------------------------------MK-----YLANVSTLQFFS--------------DK-CTGCGRCVEVCPH--------GVFEMRDK------------------------RANLIDRDRCMECG----ACAKNCEFNAITVNT--G---------VGCAAAIINSLIYGGAPSCDCSG--T------------------------------GSSCCG----------------------------------------------
>Nitrospirae_bacterium_GWC2_56_14_OGW34102
-----------------------------------------------------------------------------------------------------------------------------------------------------------------------------MKGFR-----YLKDATTLELRE--------------PA-CIGCGRCLEVCPH--------QVFTLANT------------------------KASIVDRDACMECG----ACALNCPVNAISVDS--G---------VGCASGLINEWLRERKLP-----------------------------------R-GGGACCS----------------------------------------------
>Nitrospirae_bacterium_GWF2_44_13_OGW30685
--------------------------------------------------------------------------------------------------------------------------------------------------------------------------------MK-----YIADVVTLEFFQ--------------EK-CTGCGKCVDVCPH--------GVFLMRDK------------------------KAIVVDRDRCMECG----ACANNCEFGAIKVNL--G---------VGCAAAIINGMITGGPPSCDCGVE-S------------------------------GGNCCG----------------------------------------------
>Nitrospirae_bacterium_RBG_19FT_COMBO_55_12_OGW52722
--------------------------------------------------------------------------------------------------------------------------------------------------------------------------------MK-----YLANVTTLQYAS--------------DK-CTGCGRCIEVCPQ--------GVFVMHEK------------------------RAAVTDRDLCMECG----ACAMNCEFGAISVDS--G---------VGCATAIINGMLTGSAPSCDCGDA-E------------------------------GSSCCS----------------------------------------------
>Unclassified_Spirochaetes_Bin043_Ga0224667
------------------------------------------------------------------------------------------------------------------------------------------------------------------------------MAYA-----YLKNGETLVLDE--------------AV-CIGCGACVDVCPH--------AVFIIE------------------------ERKARIASRATCMECG----ACTRNCPVTAITVSS--G---------VGCAQAIILGKLRGTAPECGGDACCG-------------------------DGKTKGGSCC-----------------------------------------------
>Unclassified_Spirochaetes_Bin152_Ga0224669
------------------------------------------------------------------------------------------------------------------------------------------------------------------------------MKMK-----YLKN-ASLKYFP--------------EN-CTSCGRCIEVCPH--------AVFKKIET------------------------KVVMKNPENCMECG----ACQKNCDFNAITVKS--G---------VGCAFAVITGIINGTEPDCG------CG--------------------------SSGTSCC-----------------------------------------------
>Unclassified_Spirochaetes_Bin159_Ga0224664
------------------------------------------------------------------------------------------------------------------------------------------------------------------------------MKMK-----YIKSVLSLKLDQ--------------AK-CIGCSTCFDVCPH--------LVFKMENN------------------------KAYISDKESCMECG----ACKLNCPTGAIEVNS--G---------VGCAYAVINGLITGTEPSCD------------------------------CGNN-KNSSSC-C---------------------------------------------
>Unclassified_Spirochaetes_Bin180_Ga0224672
---------------------------------------------------------------------------------------------------------------------------------------------------------------------------------------------MLSIDH--------------NR-CNGCSVCVQVCPR--------PVLEIVEK------------------------KAVIVDFTNCLECG----ACELNCSVNSITVTK--G---------TGCLGAIVREDILKIAPKGTGCGCGE-----------------------------KGGSCC-----------------------------------------------
>Spirochaetes_bacterium_GWB1_27_13_OHD16547
------------------------------------------------------------------------------------------------------------------------------------------------------------------------------MELK-----YISSVIKLELDQ--------------DK-CIGCGMCVNVCPH--------NVFEMENK------------------------KAKIINKDLCMECG----ACKKNCPAMAIEANN--G---------VGCAYAIINGMIKGKKATCGDDDEAS-----------------------SCGNNNKKKSSCGCG--------------------------------------------
>Spirochaetes_bacterium_GWB1_36_13_OHD14466
--------------------------------------------------------------------------------------------------------------------------------------------------------------------------------MK-----YLK-TITLELNS--------------QK-CIGCRMCLEVCPH--------QVFGFENK------------------------KAFIKNKDQCMECG----ACDKNCPVHAISAGK--G---------VGCAAAVINGMLRKTEPSCD------------------------------CGNG---NGGC-CG--------------------------------------------
>Spirochaetes_bacterium_GWB1_60_80_OHD18715
-----------------------------------------------------------------------------------------------------------------------------------------------------------------------------MKTWH-----YLKNGTSLRLDA--------------AR-CIGCGACTAVCPH--------RVFRLE------------------------NRQAAIVDRLACMECG----ACAGNCPTGAIAVQP--G---------VGCVAAIIIGKLTNRPPTCG----CD-------------------------SGGQAG--CC-----------------------------------------------
>Spirochaetes_bacterium_GWE2_31_10_OHD50057
------------------------------------------------------------------------------------------------------------------------------------------------------------------------------MNLQ-----YIKNVATLKLDA--------------GK-CTGCAICTDVCPR--------QVLKMNER------------------------KVEIINLNNCIECG----ACSKNCPFSALTVES--G---------VGCAAAIYFGILNNTAPSCDCS----------------------------------KSGCC-----------------------------------------------
>Spirochaetes_bacterium_RBG_16_49_21_OHD69583
--------------------------------------------------------------------------------------------------------------------------------------------------------------------------------MI-----YLKNVASLGYDP--------------QK-CTGCGRCVEVCPH--------GVFFMQDK------------------------RAVMGERDLCMECG----ACQKNCPFNAIHVNA--G---------VGCANAVIRSIATGSEPTCG------CS--------------------------------------------------------------------------------
>Spirochaetes_bacterium_RBG_16_67_19_OHD76020
--------------------------------------------------------------------------------------------------------------------------------------------------------------------------------MK-----YLEDVVTLRYQA--------------EA-CTGCGRCLEVCPR--------GVFVRSNG------------------------KVALTDPALCMECG----ACMSNCPEGALTVRA--G---------VGCAAAVLNGLLRGGEPSC------------------------------DCSGDSGSSNCCG----------------------------------------------
>Spirochaetes_bacterium_GWF1_49_6_OHD58711
------------------------------------------------------------------------------------------------------------------------------------------------------------------------------MKYA-----YLKNGESLLIDD--------------DK-CTGCGFCIDVCPH--------AVLDIADG------------------------KAIVIERRFCMECG----ACKLNCPAGAIEVNS--G---------VGCAYAVLNGIISGKKPACGSSGDSSCG-------------------------------CC-----------------------------------------------
>Spirochaetes_bacterium_GWF1_51_8_OHD55129
------------------------------------------------------------------------------------------------------------------------------------------------------------------------------MKFT-----YLKNGESLALSA--------------NS-CTGCGTCVEVCPH--------EVFDIREK------------------------KAVIVNRNYCMECG----ACALNCPAGALEVKS--G---------VGCAAAVLSGLLKGKEASCGGDGDSSCGCDSQDVRS-PVLTGRQGAGRSSQDVRSSSGGCC-----------------------------------------------
>Spirochaetes_bacterium_GWB1_66_5_OHD24103
--------------------------------------------------------------------------------------------------------------------------------------------------------------------------------MK-----YLEDVVTLRYHA--------------EA-CTGCGRCLEVCPR--------GVFVRSNG------------------------KVALTDPALCMECG----ACMSNCPEGALTVRA--G---------VGCAAAVLNGLLRGGEPSC------------------------------DCSGDSGSSNCCG----------------------------------------------
>Methanofollis_liminatans_DSM4140_WP004039396
-----------------------------------------------------------------------------------------------------------------------------------------------------------------------------MFYS--------YGENTLRYHP--------------ER-CFNCRRCIEVCPH--------GVFAAGDRR------------------------VACVSPERCMECG----ACARNCPVQAIEVES--G---------VGCAWAMIGAALRGKDMDSG--VCGCG-----------------------------DGSCCGGGQEEPSCCGER----------------------------------
>Methanosphaerula_palustris_E1_9c_WP048145718
-----------------------------------------------------------------------------------------------------------------------------------------------------------------------------MFDS--------YSENTLAYDS--------------EQ-CVNCGACSTVCPH--------RVFTPGKKA------------------------AILTTPAACMECG----ACQVNCPTGAITVES--G---------VGCASALIRVALTGKGEETC--DCCSEREL------------------------ADERSYCEGGCSETGCR-------------------------------------
>Methanocella_paludicola_SANAE_DSM17711_WP012899469
-----------------------------------------------------------------------------------------------------------------------------------------------------------------------------MFNS--------YKVNTLKFDP--------------EE-CTGCGMCTKVCPH--------AVFAYQDKK------------------------VVLANKEACMECG----ACFLNCPTTAIEVES--G---------VGCAAAMIKAALTGGPETCD-----CGCDE------------------------TDKPPGCC----------------------------------------------
>Methanocorpusculum_bavaricum_DSM4179_WP042697304
-----------------------------------------------------------------------------------------------------------------------------------------------------------------------------MFDS--------YTETSLSFDP--------------AL-CINCGRCTQVCPH--------AVFTAGRTR------------------------VILDRPSACMECG----ACALNCPVRAITVQS--G---------VGCAWGMIGAALRGKDMDT---ESCCG----------------------------EGSSCCGSSAPKQKAAVCDCGKKER----------------------------
>Methanomethylovorans_hollandica_DSM15978_WP_015324054
-----------------------------------------------------------------------------------------------------------------------------------------------------------------------------MFNS--------YIENTLQYYP--------------EK-CINCLRCTHVCPH--------EVFGEGKGH------------------------VELMRPAACMECG----ACARNCPVQAIEVQS--G---------VGCAWAMIGAALRGKDMDSS--ECCCGG---------------------------EDGSCC-----------------------------------------------
>Methanospirillum_hungatei_JF_1_DSM864_WP011447904
-----------------------------------------------------------------------------------------------------------------------------------------------------------------------------MFHS--------YLDNSLKFYK--------------NR-CINCKRCTEVCPH--------GVFSAGKSH------------------------VNLVYQVRCMECG----ACALNCPVQAIEVES--G---------VGCAWAMISAALRGRDMDSG--ECSCGG---------------------------DAGSCCGMK--------------------------------------------
>Methanoregula_boonei_6A8_WP011991428
-----------------------------------------------------------------------------------------------------------------------------------------------------------------------------MPDS--------YAENTLRFYA--------------EK-CINCRRCTEVCPH--------GVFAEGEKT------------------------AVLGNPRACMECG----ACAKNCPVQAISVQS--G---------VGCASAMIRAALKGKDMDGA--ECSCGGP--------------------------GASSCCGGEACEEGCRTDSQEKAV-----------------------------
>Methanoregula_formicica_SMSP_AGB02007
-----------------------------------------------------------------------------------------------------------------------------------------------------------------------------MFNS--------YTETSLELHA--------------DR-CINCKRCMQVCPH--------AVFTEGREH------------------------VILSRPAACMECG----ACAKNCPVQAIEVQS--G---------VGCAWAMIGAALRGKDMDT---ECSCGG---------------------------EDGSCCGNSST------------------------------------------
>Lentisphaerae_bacterium_RIFOXYA12_FULL_48_11_OGV64894
------------------------------------------------------------------------------------------------------------------------------------------------------------------------------MK-------YLSNVTTLALDK--------------EK-CIGCGMCEIVCPH--------AVFSVVDG------------------------KAFITDRDACMECG----ACARNCPVEAITLDS--G---------VGCATGLINGMFGGG-GACCG----------------------------EK-------TCCSK---------------------------------------------
>Treponema_sp_GWA1_62_8_OHE66040
------------------------------------------------------------------------------------------------------------------------------------------------------------------------------MDLR-----YIANGSSLTLDA--------------EK-CIGCGRCVEVCPH--------AVFALAAGPAAAGPGGAGPGGAGPEGSKAGGSKAAVAVRGRCMECG----ACARNCPVSAITVQA--G---------VGCAAAIIGSLIGKPG---------A-------------------------CGCGKGTSCC-----------------------------------------------
>Alkalispirochaeta_odontotermitis_WP037564333
-----------------------------------------------------------------------------------------------------------------------------------------------------------------------------MESFR-----YLSGVTTLQLDP--------------EA-CVGCGMCENVCPH--------GVFLLEGK------------------------KAVVRDIDGCMECG----ACALNCPTDAIHVTP--G---------VGCASYIIQTWIKGKDKAA----------------------------------C-GSAECC-----------------------------------------------
>Desulfomonile_tiedjei_DSM6799_WP014808894
-----------------------------------------------------------------------------------------------------------------------------------------------------------------------------MRKLV-----YLHDVVTLNLDE--------------TR-CSGCGMCLQVCPH--------GVLAKHNG------------------------SVEIVNRDACMECG----ACAKNCPTAALSVKT--G---------VGCATAVINYALGRNSSSCCCVIEPD----------------------AENSNQAP-TQSSG---CC-----------------------------------------
>Desulfobacula_phenolica_DSM3384_WP092232719
-----------------------------------------------------------------------------------------------------------------------------------------------------------------------------MKELR-----YLDDVSTLALND--------------EK-CIGCSLCTQVCPH--------AVFKMRND------------------------KAHIVDFNACMECG----ACVNNCPSGAIAVSP--G---------VG----------------------------------------------------------------------------------------------------------
>Desulfuromonas_soudanensis_ALC17222
--------------------------------------------------------------------------------------------------------------------------------------------------------------------------------MR-----YLEEVSTLKLDR--------------QV-CIGCGLCAMVCPH--------GVFSVEEK------------------------KARILDLDRCMECG----ACARNCPVAALAVKA--G---------VGCASAIIYGWLTGKEPSCD-------------------------------CGG---ESCC-----------------------------------------------
>Desulfonatronum_thiosulfatophilum_SDB24847
-----------------------------------------------------------------------------------------------------------------------------------------------------------------------------MKRYR-----HLQNVATLLYNE--------------DK-CVGCGLCATVCPH--------RIFVLCNG------------------------KAAVMDREACMECG----ACALNCPTEAITVTP--G---------VGCASYIIQTWLPRK----------------------------------------RSKGC------------------------------------------------
>Clostridium_litorale_DSM5388_WP038261074
------------------------------------------------------------------------------------------------------------------------------------------------------------------------------MK-------YIKDVVTLRLDE--------------GK-CIGCGMCDIVCPH--------GVFEVIHG------------------------KAVIKSTDSCIECG----ACSMNCPVDAISVNV--G---------VG----------------------------------------------------------------------------------------------------------
>Clostridium_tunisiense_TJ_WP083861720
-------------------------------------------------------------------------------------------------------------------------------------------------------MHSFCHNRCNSYDYKLSARESGVMKQK-----YIKNVVTLKLDI--------------EK-CVGCGLCVTVCPH--------NVFAIENK------------------------KAIIVNKDNCIECG----GCMNNCEPKAITVSQ--G---------VG----------------------------------------------------------------------------------------------------------
>Anaerocolumna_jejuensis_DSM15929_SHK87576
-----------------------------------------------------------------------------------------------------------------------------------------------------------------------------MVKLK-----YLQNVATLKLNR--------------EK-CVGCGMCLNVCPH--------GVFELTKG------------------------KAQVVNLDNCMECG----ACLKNCAFSAITVSP--G---------VGCASAIIKGFLTGSEPSCDCSG----------------------------------GESC-----------------------------------------------
>Anaerocolumna_xylanovorans_DSM12503_SHO54149
-----------------------------------------------------------------------------------------------------------------------------------------------------------------------------MMKHK-----YLKNVATLQLNK--------------EK-CVGCGRCKDVCPH--------GVFVLDGG------------------------KTQIVDLDSCMECG----ACLKNCAFSAITVSP--G---------VGCASAIIKGLLTGSEPSCDCSG----------------------------------GECC-----------------------------------------------
>Ruminiclostridium_cellobioparum_subsp_termitidis_CT1112_WP004626264
------------------------------------------------------------------------------------------------------------------------------------------------------------------------------MRHR-----YLKNVATLKLDE--------------EK-CKGCGKCIEVCPH--------KVFALRAD------------------------KAEIMDRDGCMECG----ACAGNCPFGALEVKP--G---------VGCAAAIIMGWLTGSEPSCDCSSGDS------------------------------SSGCC-----------------------------------------------
>Kume_St0_500m_final_contigs_gene_174278_gene_1_p
--------------------------------------------------------------------------------------------------------------------------------------------------------------------------VEFLVDNR-----FTNGTAAMVIDL--------------DR-CTRCDDCVRGCATAHD-----DNPRFVRHG-LVHD--------------------RIMIANACMHCADP--VCMIGCPTGAISRESLGGEVVINDPTCIGCATCANNCPYDNIRMVETRAPT------------------GEFFVSEK-GKPTMK---------------------------------------------------
>Kume_St0_500m_final_contigs_gene_35735_gene_1_p
--------------------------------------------------------------------------------------------------------------------------------------------------------------------------------------------HFLNRDENGL-----------EK-CIGCSLCSINCPVNCI-----HVVSAENDPDHP------------VSPGERYAEIYEINLLRCIYCG----YCEEACPVDAVVLREH-----------YELADYDRDTYIATKSDLLVYPEPNEFKVN-----------------------ILGNTTRVX----------------------------------------------
>Kume_St0_500m_final_contigs_gene_461124_gene_1_p
---------------------------------------------------------------------------------------------------------------------------------MK---GAKNLFIGLGVTFKNMLSKPRTIQYPE---------VKREMPER------YRGRHFLNRDENGL-----------ER-CVGCSLCSINCPVGCI-----HVVSAENTDEHR------------VSPGERYAAVYEINLLRCIYCG----YCEEACPVDAVVLREH-----------YELADYDRNKFVLQKED-------------------------------------------------------------------------------------------
>Kume_St0_500m_final_contigs_gene_615175_gene_2_c
-----------------------------------------------------------------------------------------------------------------------------------MIYSIKGLWLTLLSTVN-GLRSPVTRQYPEQGVLWNHTEAPTPVQDR------FMGFPALTWDGDVV-----------EPYCTGCMICIRNCPTQCM-----SANMKDNPLQQEG-----------KSSRRKIIDTFEINLNRCILCG----ICVDVCNFDAIVMSHE-----------HEMSTFQRNGDRVNLPVLLEIGSKYQRETG-----------------------WTPPSKRTKPEAEAKPAVEAAAASSGETATPEASSX-------------------
>Kume_St0_500m_final_contigs_gene_971917_gene_1_p
----------------------------------------------------------------------------------------------------------------------------------------------LGVTFKNLFSKPVTFSYPE---------EKRIMAER------YRGRHFLNRDENGL-----------EK-CIGCSLCSINCPVNCI-----HVVSAENDPDHP------------VSPGERYAEIYEINLLRCIYCG----YCEEACPVD------------------------------------------------------------------------------------------------------------------------------
>Kume_St0_500m_final_contigs_gene_996778_gene_1_p
------------------------------------------------------------------------------------------------------------------------GYEMYGIGLLKGLAITMKNMVSPSRQFTLHQYPDRRVGLFGLARQANPNVFSYLFKQPGMVVKSLVGLATVEDRMPQHPRFRGEEFTWYEERCTGCASCAKNCPLGII-----KIVTEPGGEAIQEG-------------EKYAIDVFDIDIGRCMFCG----LCVEVCPYDAIHMGS--G---------FEEGRYERQELVIDVNRLRSAPKR--------------------------------PSTWFRPQL-------------------------------------------
>Kume_St0_500m_final_contigs_gene_1269042_gene_1_p
--------------------------------------------------------------------------------------------------------------------------------------------------------------------------------------------HFLNRDENGL-----------EK-CIGCSLCSINCPVNCI-----HVVSAENDPDHP------------VSPGERYAETYEINLLRCIYCG----YCEEACPVDAVVLREH-----------YELADYDRDTYIATKSDLLVYPEPNEFKVN-----------------------ILGNTRRVX----------------------------------------------
>Kume_St0_500m_final_contigs_gene_1348822_gene_1_p
----------------------------------------------------------------------------------------------------------------------------MLQATLA---GVKNLLIGMGVTFRNMLTKPVTLQYPE---------VKRTMPTR------YRGRHFLNRDEEGL-----------ER-CVGCSLCSINCPVGCI-----HVVSAENDPENP------------VSKGERYAEVYEINLLRCIYCG----YCEEACPVDAVVLREH-----------Y-----------------------------------------------------------------------------------------------------------
>Kume_St0_500m_final_contigs_gene_1375726_gene_2_p
---------------------------------------------------------------------------------------------------------------------------DTIWLNGATFRGMLDEDPALKQRVEERLMSRLVEIEEKATQPDTGNVVQFLVEQG-----IGEASDMLLIDE--------------SL-CVGCDNCEKACAETHN-----GTSRLRREVGPTFG--------------------TMHVPTACRHCENP--HCMADCPPDAIHRAP-GGEVYIDDS-CIGCGNCERNCPYGVIQLAYPAAKKP-GLLQWLLFG--AGQGPGTSARSDDADAI-KTAVKCDMCKDIPGG------AACVRACPTGAAIRLSPEDFFSASQSQX----
>Kume_St0_500m_final_contigs_gene_1551885_gene_1_p
----------------------------------------------------------------------------------------------------------------------------MIGGAIQ---GAKNLLIGLGVTFKNMISKPETIQYPE---------VKREMPAR------YRGRHFLNRDENGL-----------ER-CIGCSLCSINCPVGCI-----HVVSAENTDEHR------------VSPGERYAAVYEINLLRCIYCG----YCEEACPVDAVVLREH-----------YELAD-------------------------------------------------------------------------------------------------------
>Kume_St0_500m_final_contigs_gene_1812087_gene_1_p
--------------------------------------------------------------------------------------------------------------------------------------------------------TPVTFSYPE---------EKRIMPER------FRGRHFLNRDENGL-----------EK-CIGCSLCSINCPVDCI-----HVVSAENDPDHP------------VSPGERYAETYEINLLRCIYCG----YCEEACPVDAVVLREH-----------YELADYDRDTYIATKGDLLVYPEPNEFKVN-----------------------ILGNTTRVX----------------------------------------------
>Kume_St0_500m_final_contigs_gene_1938440_gene_4_p
---------------------------------------------------------------------------------------------------------------------------------------VKNLLIGMGVTFRNMLTKPVTIQYPE---------VKRVMPAR------YRGRHFLNRDEEGL-----------ER-CVGCSLCSINCPVGCI-----HVVSAENDPDNP------------VSKGERYAEVYEINLLRCIYCG----YCEEACPVDAVVLREH-----------YELADYDRENYIMEKQDLLVYPEPNEFRVN-----------------------ILGNTERVNKX--------------------------------------------
>Kume_St0_500m_final_contigs_gene_865608_gene_1_p
------------------------------------------------------------------------------------------------------------------------------------------------------GLTFLVCGFAVVYLVGSRSFCRYACPYGAVFAFADKFAKGRIVSS--------------GG-CVGCGKCTDNCRS--------DVQVIEEIN-----------------------EYGKVVDPACLKCL----DCVSGCPSDALAYGFTTS------AHQSGHAKASLEKDRDFSRKEEVVLVGLFALALG--------------------IFVGLPEGVAPWAGALYGKLSLFLSVTLAVITALVALHLWRVAQKGDPIFANTDASP
>Kume_St0_800m_final_contigs_gene_8356_gene_5_c
-----------------------------------------------------------------------------------------------------------------------------------MIYSIKGLWLTLVSTMN-GLRSPVTRQYPEQGVLWKHTEAPTPVQDR------FMGFPALTWDGDVV-----------EPYCTGCMICIRNCPTQCM-----SANMKDNPLQQEG-----------KSSRSKIIDTFEINLNRCILCV----ICVDVCNFDAIVMSHE-----------HEMSTFQRNGDRVNLPVLLEIGSKYQRETG-----------------------WTPPSKRTKPEAEAKPAVEAAAASSGETATPEASSX-------------------
>Kume_St0_800m_final_contigs_gene_279382_gene_1_p
-------------------------------------------------------------------------------------------------------------------------------------------------------------------------------------------AKGRIVSS--------------GG-CVGCGKCTDNCRS--------DVQVIEEIN-----------------------EYGKVVDPACLKCL----DCVSGCPSDALAYGFTTS------AHQSGHAKAKLEKDRDFSRKEEVVLVALFALTLA--------------------VFVGLPDCTFQDRNTESCRRLNSIRX-------------------------------
>Kume_St0_800m_final_contigs_gene_570684_gene_2_c
--------------------MPGPTKTPSLITSIIRPFTVTIRQMLKATFGRPQTTMYPLERRELPPTYRGMDAVIWDLCIGCGICAEVCPNRCLKMKPETLDEEEQVRAWYGSHLAKRKSKPERPAINFGHCMFCGFCEDYCPTGAMTMTDFYEMADTTREGLIYPARSLKVDMDTLPQLPLTNYMMESPVLYA--------------DT-CIGCRKCVDNCPTN-C-----IIMDTGPKEREKRDGSKHN------------IPVPYFDYTICIGCT----TCVKVCPVDCLHMEP--------------ISDSTSSGLQPAEAAX------------------------------------------------------------------------------------------
>Kume_St0_800m_final_contigs_gene_623258_gene_1_p
----------------------------------------------------------------------------------------------------------------------------------------------------IAILTFAVCGFAVVYLVGSRSFCRYACPYGAVFAFADKFAKGRIVSS--------------GG-CVGCGKCTDNCRS--------DVQVIEEIN-----------------------EFGKVVDPSCLKCL----DCVTGCPSDALAYGFTTS------AHKSGHAKASLEKDRDFSRKDEGALVALFALVIG--------------------IFVGLPEGAAP----------------------------------------------
>Kume_St0_800m_final_contigs_gene_930920_gene_1_p
HVLHWRLSGRTMAPLEFNEARLTLEVGIVTAGFLFMAIAFASTAIFGRFFCSWGCHILALEDGCAWLLDKMGLRPKPIRSKLLAWIPIGLVAYLFLWPVARRLAVSIWPGAVSWLGTPPEFAVRVASETESWGSFVTNDLWRNLPGPWIAGLTFLVCGFAVVYLVGSRSFCRYACPYGAVFAFADKFAKGRIVSS--------------GG-CVGCGKCTDNCRS--------DVQVIEEIN-----------------------EYGKVVDPACLKCL----DCVTGCPSDALAYGFTTS------AHESGHAKASLEKDRDFSRKEEGVLVALFALALG--------------------IFVGLPEGVAPWAGAL-----------------------------------------
>Kume_St0_800m_final_contigs_gene_1104905_gene_2_c
----------------------------------------------------------------------------------------------------------------------------MLRATINGLKGLKNLSIGMWVTFCNMFTKPVTIQYPE---------VKRTMPKR------FRGRHFLNRDEDGL-----------EK-CIGCSLCSINCPVGCI-----HVVSAENDPENP------------VSKGERYAEVYEINLLRCIYCG----YCEEACPVDAVVLREH-----------YELADYDRDNYILEKKDLLVYPEPNQFRVN-----------------------ILGNTERVGPAX-------------------------------------------
>Kume_St0_800m_final_contigs_gene_1139891_gene_2_p
----------------------------------------------------------------------------------------------------------------------------MIVKTFD---GVKNLLIGLGVTFKNLFSKPVTFSYPE---------VKRIMPER------FRGRHFLNRDENGL-----------EK-CIGCSLCSINCPVDCI-----HVVSAENDPDHP------------VSPGERYAETYEINLLRCIYCG----YCEEACPVDAVVLREH-----------YEL---------------------------------------------------------------------------------------------------------
>Kume_St0_800m_final_contigs_gene_1373372_gene_1_p
-----------------------------------------------------------------------------------------------------------------------------------------------------LFSKPVTFSYPE---------VKRIMPER------YRGRHFLNRDENGL-----------ER-CIGCSLCSINCPVDCI-----HVVSAENDPEHP------------VSPGERYAEIYEINLLRCIYCG----YCEEACPVDAVVLREH-----------YELADYDRDSYIATKSDLLVYPEPNEFQVN-----------------------LLGNTKRVX----------------------------------------------
>Kume_St0_800m_final_contigs_gene_1544867_gene_2_c
-----------------------------------------------------------------------------------------------------------------------------------MISSLKGLWITLKSTVN-GLHKPVTRQYPETGTLWQRVQQPPKVQDL------FIGVAGLTWDSKLD-----------EPFCTGCMVCIRNCPTQCM-----SANMMDNPAQQEG-----------RSHRRKIISSFEINLNRCILCG----ICVEVCNFDAIEMTHE-----------HELSTYVRNGDRMDLPALLELGKKYQQDTG-----------------------WIPPTQRDK-KDEADEKPEASSGNPGE-ASPEAPTEAKELEQAX-----------
>Kume_St0_800m_final_contigs_gene_1604307_gene_1_p
-------------------------------------------------------------------------------------------------------------------------------------------------TFKNLFSKPVTFSYPE---------VKRIMPER------FRGRHFLNRDENGL-----------EK-CIGCSLCSINCPVNCI-----HVVSAENDPDHH------------VSPGERYAETYEINLLRCIYCG----YCEEACPVDAVVLREH-----------YELADYDRDTYIATKSDLLVYPEPNEFKVN-----------------------ILGN---------------------------------------------------
>Kume_St0_800m_final_contigs_gene_1707418_gene_1_p
-----------------------------------------------------------------------------------------------------------------------------------------------------------------------------------------------NRDENGL-----------EK-CIGCSLCSINCPVNCI-----HVVSAENDPDHP------------VSPGERYAETYEINLLRCIYCG----YCEEACPVDAVVLREH-----------YELADYDRDTYIATKSDLLVYPEPNEFKVN-----------------------ILGNTTRVX----------------------------------------------
>Kume_St0_800m_final_contigs_gene_1754209_gene_2_c
----------------------------------------------------------------------------------------------------------------------------MIIKTFD---GIKNLLIGLGVTFKNMVSKPVTVCYPE---------VKRIMPER------YRGRHFLNRDENGL-----------ER-CIGCSLCSINCPVNCI-----HVVSAENDPEHP------------VSPGERYAETYEINLLRCIYCG----YCEEACPVDAVVLREH-----------YELADYDRDSYIATKSDLLVYPEPNEFRVN-----------------------LLGNTKRVX----------------------------------------------
>Kume_St0_800m_final_contigs_gene_483828_gene_1_p
-------------------------------------------------------------------------------------------------------------------------------------------------------------------------------------------------------------------------------------------------------------------------------GNACMHCIDP--VCMIGCPTGAIHRNALGGQVIINDDTCIGCATCANNCPYDNIRMVEIRDSN------------------GEFIRDEATNSTIVKASKCDLCAD------QPGGPACQRACPHDALYRVNMEELPSITALLSRKX-
>Kume_St0_800m_final_contigs_gene_973745_gene_3_c
------------------------------------------------------------------------------------------------------MQHTLRAVGYTDILRVPTSIIETYVLPNLPKSMFPPPAERRPVEISHPFEKRRKYIKAGAIPKIDTETLETLVEHR-----FIMGTSTMLIDL--------------DR-CVRCDACVEACAKGHN-----NNPRFIRHG-RTFE--------------------HYMVANACMHCVDP--VCMIGCPTGAIHRNTEGGQVMINDDTCIGCATCATNCPYDNIRMVEVRDQQ------------------GGFIVDEDTKKPIVKATKCDLCFD------QPGGPACQRACPHDALQRFDMQDRPTLAGWLNRX--
>Kume_St0_800m_final_contigs_gene_931895_gene_1_c
----------------------------------------------------------------------------------------------------VGERALLSNGRVRNATVTASASVESILIKPEAVSSFLKQTPELKREFERKEAEYASEAS---VEAERGTVTFLLKETG-----AHEATDLLLIDE--------------SL-CVRCDNCEKACAHTHS-----GVSRLDREAGPTYQGSS---------------GSQLHVPSACQHCENP--KCMDDCPPDALRRHS-DGEVYIMDN-CIGCGNCYTNCPYGVIQMAAVEAHRPRGPLWDLLFGPLLNFGEKKAQQAENGEAHGEYAVKCDLCRDRLVRRQDAPKAACVSACPTGALVRVNPRDFIDELRSSDPKPX
>Kume_St1_500m_final_contigs_gene_516513_gene_1_c
----------------------------------------------------------------------------------------------------------------------------MFQAAFA---GVKNLLIGMGVTFRNMLTKPVTIEYPE---------VRRVMPAR------YRGRHFLNRDEEGL-----------ER-CVGCSLCSINCPVGCI-----HVVSAENDPDNP------------VSKGERYAEVYEINLLRCIYCG----YCEEACPVDAVVLREH-----------YELADYDRENYIMEKQDLLVYPEPNEFRVN-----------------------VLGNTERVNKX--------------------------------------------
>Kume_St1_500m_final_contigs_gene_611912_gene_3_p
--------------------------------------------------------------------------------------------------------------------------------------------------FLNMLTKPVTIQSPE---------VKRVMPAR------DRGRHFLNRGEEGL-----------ER-CVGCSLCSINCPVGCI-----HVVSAENDPDNP------------VSKGERYAEVYEINLLRCIYCG----YCEEACPVDAVVLREH-----------YELADYDRENYIMEKQDLLVYPEPNEFRVN-----------------------ILGNTERVNKX--------------------------------------------
>Kume_St1_500m_final_contigs_gene_750763_gene_1_p
-------------------------------------------------------------------------------------------------------------------------------------------------------------------------MAYHITEECVGCVACLTNCPVDAITGDRK-----MLHVIDPDICIDCSACGMVCPVEAIHDQNGDVCKFIKRPKDR--------------------PIAVIYEDLCSGCD----FCVHICPWDCLEIKDPETG--EHAESFFGICELVKPKDCVGCKLCEEVCIKDAIR--------------------------IESPMLLEWQ--------------------------------------------
>Kume_St1_500m_final_contigs_gene_888841_gene_1_p
----------------------------------------------------------------------------------------------------------------------------MIGEAVK---GAKNLLIGLGVTFKNMLIKPKTIQYPE---------VKREMPER------YRGRHFLNRDENGL-----------ER-CVGCSLCSINCPVDCI-----HVVSAENTEENR------------VSPGERYAAVYEINLLRCIYCG----FCEEACPVDAVVLREH-----------YELADYDRNKFILQKEDLLVYPEPNKFRVN-----------------------YLGNTERINKSVGM-----------------------------------------
>Kume_St1_500m_final_contigs_gene_1015852_gene_1_p
-----------------------------------------------------------------------------------------------------------------------------------MLGGIKGMLITIVSTLK-GFTKPVTVQYPN-----EH----LPIQPR------YMGFPALTWDGKVG-----------EPWCTGCMVCIRNCPTLCM-----SATMMDNPLQQEG-----------KSHRKKIVDSFEINLNRCILCG----ICVDVCNFD------------------------------------------------------------------------------------------------------------------------------
>Kume_St1_500m_final_contigs_gene_1352571_gene_1_p
-----------------------------------------------------------------------------------------------------------------------------------------NLLIGLGVTFKNLFSKPVTFSYPE---------EKRIMPER------FRGRHFLNRDENGL-----------EK-CIGCSLCSINCPVNCI-----HVVSAENDPDHP------------VSPGERYAETYEINLLRCIYCG----YCEEACPVDAVVLREH-----------YELADYDRDTYIATKSDLLVYPEPNEFKVN-----------------------ILGNTTRVX----------------------------------------------
>Kume_St1_500m_final_contigs_gene_1609826_gene_2_c
----------------------------------------------------------------------------------------------------------------------------MIVKTFD---GVKNLLIGLGVTFKNLFSKPVTFSYPE---------VKRIMPER------FRGRHFLNRDENGL-----------EK-CIGCSLCSINCPVDCI-----HVVSAENDPDHP------------VSPGERYAETYEINLLRCIYCG----YCEEACPVDAVVLREH-----------YELADYDRDTYIATKSDLLVYPEPNEFKVN-----------------------ILGNTKRVX----------------------------------------------
>Kume_St1_500m_final_contigs_gene_1752096_gene_2_c
-----------------------------------------------------------------------------------------------------------------------------------MIYSIKGLWLTLVSTMN-GLRSPVTRQYPEQGVLWKHTEAPTPVQDR------FMGFPALTWDGDVV-----------EPYCTGCMICIRNCPTQCM-----SANMKDNPLQQEG-----------KSSRRKIIDTFEINLNRCILCG----ICVDVCNFDAIVMSHE-----------HEMSTFQRNGDRVNLPVLLEIGSKYQRETG-----------------------WTPPSKRTKPEAEAKPAVEAAAASSGETATPEASSX-------------------
>Kume_St1_500m_final_contigs_gene_823744_gene_1_p
------------------------------------------------------------------------------------------------------------------------------------------------QQFEERLMSRLVENEEMAAQPDAGNVVQFLVEQG-----IGEASDMLLIDE--------------AL-CVGCDNCEKACAETHN-----GISRLHRDVGPTFG--------------------TMHVPTACRHCENP--HCMADCPPDAIHRAL-GGEVYIDDS-CIGCGNCERNCPYGVIHLAYPAAKKP-GLLQWLLFG--AGQGPGASPRTDDPDAI-KTAVKCDMC--------------------------------------------
>Kume_St1_500m_final_contigs_gene_234401_gene_1_p
------------------------------------------------------------------------------------------------------------------------------AHPRMEQALWQSVIAHIKETGSNRADPRTS------------DFIEFALDKG-----LVEGNSILVMDL--------------ET-CTRCDDCVRACADTHA-----GRPRFVREG-DRYG--------------------NLLIAKSCYHVQDP--VCLIGCPTGAIRRANVGDVVEIKEEICIGCATCHNNCPYDAIVMHGTDTTWP-----------------DDAVPKSLRGTPRAVASKC-----------------------------------------------
>Kume_St1_800m_final_contigs_gene_6449_gene_1_p
---------------------------------SIENFRKGKVLFNEGDEGDVLYLISKGSVMVSKRIGGKEITLAYVAAG-----------------NYVGEMALISD-LSRTATIKAAVDCETIKIDGDIFRKLVNENPSLQKEIEEKYGQRIVETEKMIEQPEAGSIVEFLMGEG-----IGEATDVLLIDE--------------SI-CVGCNNCEKACAETHG-----GISRLNREAGPTFA--------------------NVHVPTSCRHCEHP--HCMTDCPPDAIKRNS-EGEVYITND-CIGCGNCVRNCPYGVIQMAPEPPGKP-GLFSWLLFG--KGP--------------------------------------------------------------------
>Kume_St1_800m_final_contigs_gene_326219_gene_1_p
-----------------------------------------------------------------------------------------------------------------------------------------------------------------------------------------NGTATMLIDL--------------DR-CVRCDACVEACAVGHN-----NNPRFNRHG-QRNG--------------------KFMIANACMHCADP--VCMLGCPTGAIHRSSLGGEVVINDDTCIGCATCANNCPYDNIRMVDIRDEN------------------GRFILNQATGSPVMKATKCDL---------------------------------------------
>Kume_St1_800m_final_contigs_gene_412220_gene_2_c
DDGVLDKIAAATLFETYGDFEWHISYNRYLESPHHERLAMEPIIVHEGDYPDGLLILASGSARVSYRVNHGDKTIRYIGTGALFGFEEIAQNWLEGTDRIISMQHTLRAVGYTDILRVPTSIIETHVLPSLPKSMFPPPAERHPVEVSHPFEKRRKYIKAGAIPKIDTETLETLVEHR-----FIMGTSTMLIDL--------------DR-CVRCDACVEACAKGHN-----NNPRFIRHG-RTFE--------------------HYMVANACMHCVDP--VCMIGCPTGAIHRNTEGGQVMINDDTCIGCATCATNCPYDNIRMVEVRDQH------------------GGFIVDEDTKKPIVKATKCDLCFD------QPGGPACQRACPHDALQRFDMQDRPTLAGWLNRX--
>Kume_St1_800m_final_contigs_gene_573281_gene_1_p
------------------------------------------------------------------------------------------------------------------------------------------------------------------------------------------------VSS--------------GG-CVGCGKCTDNCRS--------DVQVIEEIN-----------------------EYGKVVDPACLKCL----DCVSGCPSDALAYGFTSS------AHKSGHAKATLEKDRDFSRKEEAVLVGLFAIALG--------------------IFVGLPEG-------------------------------------------------
>Kume_St1_800m_final_contigs_gene_783384_gene_1_p
-------------------------------------------------------------------------------------------------------------------------------------------------GAMTMTDFYELADTSREGLIYPARSMKVDLEDLPQLPLTNYMMESPVLDV--------------DP-CIGCSKCVDNCPTN-C-----IIMDVGPQDKTLKSGKVRN------------VENPYFDYTICIGCS----TCVKVCPADCLHMEP--------------ISNSSSSGLTTEESPTEAX---------------------------------------------------------------------------------------
>Kume_St1_800m_final_contigs_gene_783872_gene_1_p
--------------------------------------------------------------------------------------------------------------------------GYMIIKTFD---GIKNLLIGLGVTFKNMVSKPVTVCYPE---------VKRIMPER------YRGRHILNRDENGL-----------ER-CIGCSLCSINCPVNCI-----HVVSAENDPERP------------VSPGERYAETYEINLLRCIYCG----YCEEAC---------------------------------------------------------------------------------------------------------------------------------
>Kume_St1_800m_final_contigs_gene_819425_gene_1_p
---------------------------------------------------------------------------------------------------VELSDEEQDRAWYGSHLAKRKHKPERPAINFGHCMVCGFCEDYCPTGAMTMTDFYELADTNREGLIYPARSMKVDLEDLPQLPLTNYMMESPVLDI--------------DP-CIGCSKCVDNCPTN-C-----IIMDVGPQNKTMKSGKVRN------------VENPYFDYTICIGCS----TCVKVCPADCLHMEP--------------LSNSSSSGLSTEESPTEAX---------------------------------------------------------------------------------------
>Kume_St1_800m_final_contigs_gene_975630_gene_2_c
-----------------------------------------------------------------------------------------------------------------------------------MIYSIKGLWLTLVSTMN-GLRSPVTRQYPEQGVLWKHTEAPTPVQDR------FMGFPALTWDGDVV-----------EPYCTGCMICIRNCPTQCM-----SANMKDNPLQQEG-----------KSNRRKIIDTFEINLNRCILCG----ICVDVCNFDAIVMSHE-----------HEMSTFQRNGDRVNLPVLLEIGSKYQRETG-----------------------WTPPSKRTKPEAEAEPAVEAAAASSGETATPEASSX-------------------
>Kume_St1_800m_final_contigs_gene_1282867_gene_2_c
----------------------------------------------------------------------------------------------------------------------------MIVKTFD---GVKNLLIGLGVTFKNLFSKPVTFSYPE---------VKRIMPER------FRGRHFLNRDENGL-----------EK-CIGCSLCSINCPVNCI-----HVVSAENDPDHP------------VSPGERYAETYEINLLRCIYCG----YCEEACPVDAVVLREH-----------YELADYDRDTYIATKSDLLVYPEPNEFKVN-----------------------ILGNTTRVX----------------------------------------------
>Kume_St1_800m_final_contigs_gene_1294085_gene_1_p
-----------------------------------------------------------------------------------------------------------------------------------------------------------------EGLIYPARSLKVDMDALPQLPLTNYMMESPALHA--------------DT-CIGCRKCVDNCPTN-C-----IIMDNGPKEREKRDGSKHN------------IPVPYFDYTICIGCS----TCVKVCPVDCLHMEP--------------ISDSTSSGLQPAEAAX------------------------------------------------------------------------------------------
>Kume_St1_800m_final_contigs_gene_1380626_gene_1_p
PTRRSSDLGRTMAPLEFNEARITLEVGIVTAGFLFMAIAFASTAIFGRFFCSWGCHILALEDGCAWLLDKMGLRPKPIRSKLLAWIPIGLVAYLFLWPIARRLAVTIWPGAVSWLGTPPDFAVRVASETESWGSFGTSDLWRNLPGPWIAALTFGVCGFAVVYLVGSRSFCRYACPYGAVFAFADKFAKGRIVSS--------------GG-CVGCGKCTENCRS--------DVQVIEEIN-----------------------EFGKVVDPACLKCL----DCVTGCPSDALAYGFTTS------AHESGHAKASLEKDRDFSRKEEGVLV-------------------------------------------------------------------------------------
>Kume_St1_800m_final_contigs_gene_1589937_gene_1_c
----------------------------------------------------------------------------------------------------------------------------------------------LVSTVN-GLHKPVTRQYPETGTLWKRVQKPTPVQDR------FMGFPGLTWDSKLE-----------EPFCTGCMVCIRNCPTQCM-----SANMMDNPAQQEG-----------RSHRRKIISSFEINLNRCILCG----ICGEVCNFDAIEMTHE-----------HELSTYVRNGDRMDLPALLEVGKKYQQDTG-----------------------WIPPTQRDK-KDEADEKPEASSGNPGE-ASPEAPTEAKELEQAX-----------
